# Supplementary material for: Computational Screening and Experimental Validation of Inhibitor Targeting the Complex Formation of Grb14 and Insulin Receptor
Source: Molecules. 2023 Dec 29;29(1):198. doi: 10.3390/molecules29010198 (PMC10780909; doi:10.3390/molecules29010198)
Supplement: Supplementary file 1 [file molecules-29-00198-s001.zip]

Archive with 1 entries (1 files):
- molecules-2787441-supplementary.pdf
